# Supplementary material for: Global analysis of the biosynthetic chemical space of marine prokaryotes
Source: Microbiome. 2023 Jun 28;11:144. doi: 10.1186/s40168-023-01573-3 (PMC10304266; doi:10.1186/s40168-023-01573-3)
Supplement: Supplementary file 2 — Additional file 1: Figure S1. Flowchart for the collection of marine prokaryotic genomes. Figure S2. (A) BGC counts, (B) ratio of BGCs on edge, and (C) number of genomes in genomes with varying degrees of completeness. Figure S3. Bar chart depicting the composition of GCFs within genomes of different categories, (A) all taxa, (B) bacteria, (C) archaea, (D) cultured genome, (E) MAG, and (F) SAG. Figure S4. A selected (A) RiPPs and (B) NRPS gene cluster family (GCF) and the comparison of the BGCs in the corresponding GCF. Figure S5. The predicted core peptides of BGCs in selected RiPPs GCFs. The peptide sequences from each GCF were aligned using Muscle [2] and then visualized in TBtools [3]. Figure S6. Gene cluster family network of the 25 predicted BGCs from Aquimarina muelleri DSM 19832 T. A. muelleri DSM 19832 T possesses 20 orphan BGCs and five genus-specific BGCs (only showing a high similarity to BGCs from Aquimarina strains). Figure S7. Comparison of the experimental mass spectrum of N-acetyltryptamine with its spectrum from the GNPS database. Figure S8. Genomic distribution of secondary metabolite biosynthetic genes clusters in A. muelleri DSM 19832 T. The biosynthetic gene clusters are shown in the outer layer. Table S1. Genomic features and the anti-SMASH results of the 33,904 marine prokaryotes-derived genomes. Table S2. Information about the 70,011 BGCs. Table S3. Information about the reported microbial natural products. Table S4. Information about the 24,536 GCFs. Table S5. Information about the RiPPs BGCs. Table S6. Information about the core peptides encoded by RiPPs BGCs. Table S7. Metabolite annotation in metabolomic data of A. muelleri DSM 19832 T. [file 40168_2023_1573_MOESM1_ESM.zip]

Archive with 2 entries (2 files):
- 40168_2023_1573_MOESM1_ESM.pdf
- Table S1-S7.zip
